# Supplementary material for: The Complete Chloroplast Genome of Synotis solidaginea and Phylogenetic Analysis
Source: Ecol Evol. 2025 Dec 23;15(12):e72806. doi: 10.1002/ece3.72806 (PMC12723726; doi:10.1002/ece3.72806)
Supplement: Supplementary file 1 — Table S1: The chloroplast genome of Synotisa solidaginea contains 127 genes. [file ECE3-15-e72806-s002.xlsx]

## Sheet: Sheet1
Table S1. The chloroplast genome of S. solidaginea contains 127 genes
Gene types	Genes
protein-coding genes (83)	rps19,rpl22,rps3,rpl16,rpl14,rps8,infA,rpl36,rps11,rpoA,petD,petB,psbH,psbN,psbT,psbB,clpP,rps12,rps18,rpl33,psaJ,petG,petL,psbE,psbF,psbJ,petA,cemA,ycf4,psaI,accD,rbcL,atpB,atpE,ndhC,ndhK,ndhJ,rps4,ycf3,psaA,psaB,rps14,psbZ,psbC,psbD,atpA,atpF,atpH,atpI,rps2,rpoC2,rpoC1,rpoB,psbM,petN,psbI,psbK,rps16,matK,psbA,rpl2,rpl23,ycf2,ndhB,rps7,rps15,ndhH,ndhA,ndhI,ndhG,ndhE,psaC,ndhD,ccsA,rpl32,ndhF,rps…
tRNA genes (36)	trnP-UGG, trnW-CCA, trnM-CAU, trnI-AAU, trnF-GAA, trnL-UAA, trnT-UGU, trnS-GGA, trnM-CAU, trnG-GCC, trnS-UGA, trnS-CGA, trnR-UCU, trnE-UUC, trnY-GUA, trnD-GUC, trnC-GCA, trnS-GCU, trnQ-UUG, trnK-UUU, trnH-GUG, trnM-CAU, trnL-CAA, trnV-GAC, trnE-UUC, trnA-UGC, trnR-ACG, trnN-GUU, trnL-UAG, trnN-GUU, trnR-ACG, trnA-UGC, trnE-UUC, trnV-GAC, trnL-CAA, trnM-CAU
rRNA genes (8)	rrn16S, rrn23S, rrn4.5S, rrn5S, rrn5S, rrn4.5S, rrn23S, rrn16S
