# Supplementary material for: The Complete Chloroplast Genome of Synotis solidaginea and Phylogenetic Analysis
Source: Ecol Evol. 2025 Dec 23;15(12):e72806. doi: 10.1002/ece3.72806 (PMC12723726; doi:10.1002/ece3.72806)
Supplement: Supplementary file 2 — Table S2: Simple sequence repeats (SSR) in the Synotisa solidaginea cp genome. [file ECE3-15-e72806-s001.xlsx]

## Sheet: Sheet1
Table S2. Simple sequence repeats (SSR) in the S. solidaginea cp genome
ID	SSR type	SSR Motif	size（bp)	start	end
1	p1	(T)12	12	3049	3060
2	p1	(A)13	13	3608	3620
3	p1	(A)10	10	6043	6052
4	p1	(A)11	11	10119	10129
5	p1	(A)10	10	12071	12080
6	p1	(T)10	10	12991	13000
7	p1	(A)13	13	13601	13613
8	p2	(AT)6	12	16300	16311
9	p1	(T)10	10	18615	18624
10	p1	(A)10	10	18768	18777
11	p1	(A)10	10	24234	24243
12	p1	(T)16	16	36648	36663
13	p1	(A)12	12	37947	37958
14	p1	(A)10	10	38786	38795
15	p1	(T)10	10	47930	47939
16	p2	(AT)6	12	48310	48321
17	p1	(A)10	10	55099	55108
18	p1	(T)11	11	57967	57977
19	p2	(AT)6	12	64400	64411
20	p1	(T)10	10	64624	64633
21	p1	(T)10	10	65050	65059
22	p1	(T)10	10	69669	69678
23	p1	(A)11	11	70345	70355
24	p3	(GAA)5	15	108375	108389
25	p1	(A)10	10	109142	109151
26	p1	(A)11	11	110279	110289
27	p1	(A)13	13	110512	110524
28	p1	(T)12	12	115076	115087
29	p1	(T)11	11	119147	119157
30	p1	(A)10	10	121988	121997
31	c	(T)11atttttgtaaaagtcgatggggaaaaaaagactccccaccacaccacaccaccaaaatctgagtgaaaatatactaaaaaaat(A)10	104	122417	122520
32	p1	(A)10	10	122951	122960
