# Supplementary material for: The Complete Chloroplast Genome of Synotis solidaginea and Phylogenetic Analysis
Source: Ecol Evol. 2025 Dec 23;15(12):e72806. doi: 10.1002/ece3.72806 (PMC12723726; doi:10.1002/ece3.72806)
Supplement: Supplementary file 3 — Table S3: Accession numbers of 56 complete chloroplast genomes used for phylogenetic analysis. [file ECE3-15-e72806-s003.xlsx]

## Sheet: Sheet1
Table S3. Accession numbers of 56 complete chloroplast genomes used for phylogenetic analysis
No.	Scientific name	Accession number
1	Anaphalis sinica	NC_034648.1
2	Anthriscus cerefolium	NC_015113.1
3	Anthriscus sylvestris	MT561042.1
4	Aztecaster matudae	NC_034898.1
5	Baccharis genistelloides	NC_034852.1
6	Baccharis tricuneata	NC_034868.1
7	Saussurea tanguensis	MN473457.1
8	Centaurea diffusa	NC_024286.1
9	Chrysanthemum indicum	MH165290.1
10	Conyza bonariensis	NC_035884.1
11	Crassocephalum crepidioides	NC_057993.1
12	Dendrosenecio battiscombei	NC_036833.1
13	Dendrosenecio brassiciformis	NC_037960.1
14	Dendrosenecio cheranganiensis	NC_037956.1
15	Dendrosenecio elgonensis	MK483216.1
16	Dendrosenecio johnstonii	NC_037959.1
17	Dendrosenecio keniensis	NC_036832.1
18	Dendrosenecio keniodendron	MK756028.1
19	Dendrosenecio kilimanjari	NC_037957.1
20	Dendrosenecio meruensis	NC_037958.1
21	Galinsoga quadriradiata	NC_031853.1
22	Helianthus tuberosus	MG696658.1
23	Kalopanax septemlobus	NC_022814.1
24	Lactuca sativa	AP007232.1
25	Leontopodium leiolepis	NC_027835.1
26	Ligularia fischeri	NC_039352.1
27	Ligularia hodgsonii	NC_039381.1
28	Ligularia intermedia	NC_039382.1
29	Ligularia jaluensis	NC_039383.1
30	Ligularia mongolica	NC_039384.1
31	Ligularia veitchiana	NC_039385.1
32	Pertya multiflora	NC_054328.1
33	Petasites japonicus	NC_056924.1
34	Pluchea indica	NC_038194.1
35	Saussurea polylepis	NC_036490.1
36	Senecio drukensis	PP525151.1
37	Senecio graciliflorus	PP525152.1
38	Senecio moorei	MH483949.1
39	Senecio purtschelleri	MH483947.1
40	Senecio raphanifolius	PP525153.1
41	Senecio roseiflorus	MH483948.1
42	Senecio scandens	PP727304.1
43	Senecio schweinfurthii	MH483950.1
44	Senecio thianschanicus	PP525154.1
45	Senecio vulgaris	NC_046693.1
46	Sinosenecio baojingensis	MZ325394.1
47	Sinosenecio jishouensis	NC_057061.1
48	Sinosenecio oldhamianus	NC_057622.1
49	Soliva sessilis	NC_034851.1
50	Sonchus oleraceus	NC_048452.1
51	Synotis cavaleriei	NC_069228.1
52	Synotis duclouxii	NC_069229.1
53	Synotis erythropappa	NC_080520.1
54	Synotis nagensium	NC_069230.1
55	Synotis solidaginea	PV916046
56	Taraxacum officinale	KX198561.1
